# Supplementary material for: Hepatic Proteomic Analysis Reveals That Enhanced Carboxylic Acid Metabolism and Oxidoreduction Promote Muscle and Fat Deposition in Muscovy Duck
Source: Animals (Basel). 2021 Jul 23;11(8):2180. doi: 10.3390/ani11082180 (PMC8388526; doi:10.3390/ani11082180)
Supplement: Supplementary file 1 [file animals-11-02180-s001.zip › Supplementary Table S1.xlsx]

## Sheet:  biological process
Supplementary Table S3: Go annotation of differentially expressed proteins in biological process at 14vs28 (P < 0.05)
GO_ID	Annotation	Differentially expressed protein	Count	URL	P value
GO:0034614	cellular response to reactive oxygen species	PRDX3;PRDX1;TPM1	3	http://www.ebi.ac.uk/QuickGO/GTerm?id=GO:0034614	0.00126
GO:0042744	hydrogen peroxide catabolic process	PRDX3;PRDX1;PRDX1	2	http://www.ebi.ac.uk/QuickGO/GTerm?id=GO:0042744	0.00126
GO:0000302	response to reactive oxygen species	PRDX3;PRDX1;TPM1	3	http://www.ebi.ac.uk/QuickGO/GTerm?id=GO:0000302	0.0023
GO:0042743	hydrogen peroxide metabolic process	PRDX3;PRDX1;PRDX1	2	http://www.ebi.ac.uk/QuickGO/GTerm?id=GO:0042743	0.00287
GO:0034599	cellular response to oxidative stress	PRDX3;PRDX1;TPM1	3	http://www.ebi.ac.uk/QuickGO/GTerm?id=GO:0034599	0.00287
GO:0045214	sarcomere organization	ACTG1;TPM1;TPM1	2	http://www.ebi.ac.uk/QuickGO/GTerm?id=GO:0045214	0.00564
GO:0030239	myofibril assembly	ACTG1;TPM1;TPM1	2	http://www.ebi.ac.uk/QuickGO/GTerm?id=GO:0030239	0.00889
GO:0006979	response to oxidative stress	PRDX3;PRDX1;TPM1	3	http://www.ebi.ac.uk/QuickGO/GTerm?id=GO:0006979	0.00889
GO:0001895	retina homeostasis	ACTG1;PRDX1;PRDX1	2	http://www.ebi.ac.uk/QuickGO/GTerm?id=GO:0001895	0.00981
GO:0098869	cellular oxidant detoxification	PRDX3;PRDX1;PRDX1	2	http://www.ebi.ac.uk/QuickGO/GTerm?id=GO:0098869	0.0145
GO:1990748	cellular detoxification	PRDX3;PRDX1;PRDX1	2	http://www.ebi.ac.uk/QuickGO/GTerm?id=GO:1990748	0.0145
GO:0098754	detoxification	PRDX3;PRDX1;PRDX1	2	http://www.ebi.ac.uk/QuickGO/GTerm?id=GO:0098754	0.0145
GO:0003065	positive regulation of heart rate by epinephrine	TPM1	1	http://www.ebi.ac.uk/QuickGO/GTerm?id=GO:0003065	0.0153
GO:0098974	postsynaptic actin cytoskeleton organization	ACTG1	1	http://www.ebi.ac.uk/QuickGO/GTerm?id=GO:0098974	0.0153
GO:0003062	regulation of heart rate by chemical signal	TPM1	1	http://www.ebi.ac.uk/QuickGO/GTerm?id=GO:0003062	0.0153
GO:0042592	homeostatic process	ACTG1;PRDX3	4	http://www.ebi.ac.uk/QuickGO/GTerm?id=GO:0042592	0.0237
GO:0045454	cell redox homeostasis	PRDX3;PRDX1;PRDX1	2	http://www.ebi.ac.uk/QuickGO/GTerm?id=GO:0045454	0.0237
GO:0055002	striated muscle cell development	ACTG1;TPM1;TPM1	2	http://www.ebi.ac.uk/QuickGO/GTerm?id=GO:0055002	0.0237
GO:1904753	negative regulation of vascular associated smooth muscle cell migration	TPM1	1	http://www.ebi.ac.uk/QuickGO/GTerm?id=GO:1904753	0.0241
GO:0055001	muscle cell development	ACTG1;TPM1;TPM1	2	http://www.ebi.ac.uk/QuickGO/GTerm?id=GO:0055001	0.0254
GO:0055114	oxidation-reduction process	PRDX3;PDHA1;PRDX1;ALDH2	4	http://www.ebi.ac.uk/QuickGO/GTerm?id=GO:0055114	0.0254
GO:0009636	response to toxic substance	PRDX3;PRDX1;PRDX1	2	http://www.ebi.ac.uk/QuickGO/GTerm?id=GO:0009636	0.0257
GO:1901701	cellular response to oxygen-containing compound	PRDX3;PRDX1;TPM1	3	http://www.ebi.ac.uk/QuickGO/GTerm?id=GO:1901701	0.0269
GO:0031032	actomyosin structure organization	ACTG1;TPM1;TPM1	2	http://www.ebi.ac.uk/QuickGO/GTerm?id=GO:0031032	0.0275
GO:0018171	peptidyl-cysteine oxidation	PRDX3;	1	http://www.ebi.ac.uk/QuickGO/GTerm?id=GO:0018171	0.0275
GO:0001894	tissue homeostasis	ACTG1;PRDX1;PRDX1	2	http://www.ebi.ac.uk/QuickGO/GTerm?id=GO:0001894	0.0322
GO:0001996	positive regulation of heart rate by epinephrine-norepinephrine	TPM1;	1	http://www.ebi.ac.uk/QuickGO/GTerm?id=GO:0001996	0.0322
GO:0044712	single-organism catabolic process	PRDX3;PDHA1;PRDX1	3	http://www.ebi.ac.uk/QuickGO/GTerm?id=GO:0044712	0.0322
GO:0072593	reactive oxygen species metabolic process	PRDX3;PRDX1;PRDX1	2	http://www.ebi.ac.uk/QuickGO/GTerm?id=GO:0072593	0.0322
GO:0065008	regulation of biological quality	ACTG1;PRDX3;PRDX1;P56410;TPM1	5	http://www.ebi.ac.uk/QuickGO/GTerm?id=GO:0065008	0.0347
GO:1904706	negative regulation of vascular smooth muscle cell proliferation	TPM1;	1	http://www.ebi.ac.uk/QuickGO/GTerm?id=GO:1904706	0.0369
GO:0003321	positive regulation of blood pressure by epinephrine-norepinephrine	TPM1;	1	http://www.ebi.ac.uk/QuickGO/GTerm?id=GO:0003321	0.0404
GO:1904738	vascular associated smooth muscle cell migration	TPM1;	1	http://www.ebi.ac.uk/QuickGO/GTerm?id=GO:1904738	0.0404
GO:1904752	regulation of vascular associated smooth muscle cell migration	TPM1;	1	http://www.ebi.ac.uk/QuickGO/GTerm?id=GO:1904752	0.0404
GO:0051146	striated muscle cell differentiation	ACTG1;TPM1;TPM1	2	http://www.ebi.ac.uk/QuickGO/GTerm?id=GO:0051146	0.0408
GO:0010035	response to inorganic substance	PRDX3;PRDX1;PRDX1	2	http://www.ebi.ac.uk/QuickGO/GTerm?id=GO:0010035	0.0408
GO:1901700	response to oxygen-containing compound	PRDX3;PRDX1;TPM1	3	http://www.ebi.ac.uk/QuickGO/GTerm?id=GO:1901700	0.0422
GO:0018158	protein oxidation	PRDX3;	1	http://www.ebi.ac.uk/QuickGO/GTerm?id=GO:0018158	0.0422
GO:0010927	cellular component assembly involved in morphogenesis	ACTG1;TPM1;TPM1	2	http://www.ebi.ac.uk/QuickGO/GTerm?id=GO:0010927	0.0446
GO:0014912	negative regulation of smooth muscle cell migration	TPM1;	1	http://www.ebi.ac.uk/QuickGO/GTerm?id=GO:0014912	0.0446
GO:0001993	regulation of systemic arterial blood pressure by norepinephrine-epinephrine	TPM1;	1	http://www.ebi.ac.uk/QuickGO/GTerm?id=GO:0001993	0.0446
GO:0048871	multicellular organismal homeostasis	ACTG1;PRDX1;PRDX1	2	http://www.ebi.ac.uk/QuickGO/GTerm?id=GO:0048871	0.0449
GO:0070887	cellular response to chemical stimulus	EEF1A1;PRDX3;PRDX1;TPM1	4	http://www.ebi.ac.uk/QuickGO/GTerm?id=GO:0070887	0.0497

## Sheet: cellular component
Supplementary Table S3: Go annotation of differentially expressed proteins in cellular component at 14vs28 (P < 0.05)
GO_ID	Annotation	Differentially expressed protein	Count	URL	P value
GO:0043209	myelin sheath	EEF1A1;ACTG1;PRDX3;PRDX1	4	http://www.ebi.ac.uk/QuickGO/GTerm?id=GO:0043209	6.65e-05
GO:0031941	filamentous actin	ACTG1;TPM1;ACTG1;TPM1	2	http://www.ebi.ac.uk/QuickGO/GTerm?id=GO:0031941	0.00203
GO:0032587	ruffle membrane	EEF1A1;TPM1;A1;TPM1	2	http://www.ebi.ac.uk/QuickGO/GTerm?id=GO:0032587	0.00585
GO:0030863	cortical cytoskeleton	EEF1A1;ACTG1;A1;ACTG1	2	http://www.ebi.ac.uk/QuickGO/GTerm?id=GO:0030863	0.00707
GO:0005884	actin filament	ACTG1;TPM1;ACTG1;TPM1	2	http://www.ebi.ac.uk/QuickGO/GTerm?id=GO:0005884	0.00707
GO:0005615	extracellular space	EEF1A1;ACTG1;PRDX1;P56410	4	http://www.ebi.ac.uk/QuickGO/GTerm?id=GO:0005615	0.00707
GO:0031256	leading edge membrane	EEF1A1;TPM1;A1;TPM1	2	http://www.ebi.ac.uk/QuickGO/GTerm?id=GO:0031256	0.00707
GO:0001726	ruffle	EEF1A1;TPM1;A1;TPM1	2	http://www.ebi.ac.uk/QuickGO/GTerm?id=GO:0001726	0.0118
GO:0032059	bleb	TPM1	1	http://www.ebi.ac.uk/QuickGO/GTerm?id=GO:0032059	0.0118
GO:0015629	actin cytoskeleton	EEF1A1;ACTG1;ACTG1;TPM1	3	http://www.ebi.ac.uk/QuickGO/GTerm?id=GO:0015629	0.0118
GO:0030016	myofibril	ACTG1;TPM1;ACTG1;TPM1	2	http://www.ebi.ac.uk/QuickGO/GTerm?id=GO:0030016	0.0145
GO:0044448	cell cortex part	EEF1A1;ACTG1;A1;ACTG1	2	http://www.ebi.ac.uk/QuickGO/GTerm?id=GO:0044448	0.0145
GO:0043292	contractile fiber	ACTG1;TPM1;ACTG1;TPM1	2	http://www.ebi.ac.uk/QuickGO/GTerm?id=GO:0043292	0.0145
GO:0031253	cell projection membrane	EEF1A1;TPM1;A1;TPM1	2	http://www.ebi.ac.uk/QuickGO/GTerm?id=GO:0031253	0.0145
GO:0008385	IkappaB kinase complex	PRDX3	1	http://www.ebi.ac.uk/QuickGO/GTerm?id=GO:0008385	0.019
GO:0044430	cytoskeletal part	EEF1A1;U3IMB3;ACTG1;TPM1	4	http://www.ebi.ac.uk/QuickGO/GTerm?id=GO:0044430	0.022
GO:0005938	cell cortex	EEF1A1;ACTG1;A1;ACTG1	2	http://www.ebi.ac.uk/QuickGO/GTerm?id=GO:0005938	0.0222
GO:0099568	cytoplasmic region	EEF1A1;ACTG1;A1;ACTG1	2	http://www.ebi.ac.uk/QuickGO/GTerm?id=GO:0099568	0.0244
GO:0031252	cell leading edge	EEF1A1;TPM1;A1;TPM1	2	http://www.ebi.ac.uk/QuickGO/GTerm?id=GO:0031252	0.0269
GO:0044421	extracellular region part	EEF1A1;ACTG1;PRDX1;P56410	5	http://www.ebi.ac.uk/QuickGO/GTerm?id=GO:0044421	0.029
GO:0005856	cytoskeleton	EEF1A1;U3IMB3;ACTG1;TPM1	4	http://www.ebi.ac.uk/QuickGO/GTerm?id=GO:0005856	0.0423
GO:0065010	extracellular membrane-bounded organelle	EEF1A1;ACTG1;PRDX3;PRDX1	4	http://www.ebi.ac.uk/QuickGO/GTerm?id=GO:0065010	0.0423
GO:0043234	protein complex	U3IMB3;ACTG1;PRDX3;TPM1	5	http://www.ebi.ac.uk/QuickGO/GTerm?id=GO:0043234	0.0423
GO:0070062	extracellular exosome	EEF1A1;ACTG1;PRDX3;PRDX1	4	http://www.ebi.ac.uk/QuickGO/GTerm?id=GO:0070062	0.0423
GO:1903561	extracellular vesicle	EEF1A1;ACTG1;PRDX3;PRDX1	4	http://www.ebi.ac.uk/QuickGO/GTerm?id=GO:1903561	0.0423
GO:0043230	extracellular organelle	EEF1A1;ACTG1;PRDX3;PRDX1	4	http://www.ebi.ac.uk/QuickGO/GTerm?id=GO:0043230	0.0423
GO:0043229	intracellular organelle	EEF1A1;U3IMB3;ALDH2;TPM1	9	http://www.ebi.ac.uk/QuickGO/GTerm?id=GO:0043229	0.0437
GO:0005576	extracellular region	EEF1A1;ACTG1;PRDX1;P56410	5	http://www.ebi.ac.uk/QuickGO/GTerm?id=GO:0005576	0.0437
GO:0005829	cytosol	EEF1A1;ACTG1;PRDX3;TPM1	4	http://www.ebi.ac.uk/QuickGO/GTerm?id=GO:0005829	0.0456
GO:0035267	NuA4 histone acetyltransferase complex	ACTG1	1	http://www.ebi.ac.uk/QuickGO/GTerm?id=GO:0035267	0.0523
GO:0043189	H4/H2A histone acetyltransferase complex	ACTG1	1	http://www.ebi.ac.uk/QuickGO/GTerm?id=GO:0043189	0.0523
GO:0097517	contractile actin filament bundle	TPM1	1	http://www.ebi.ac.uk/QuickGO/GTerm?id=GO:0097517	0.0523
GO:0031988	membrane-bounded vesicle	EEF1A1;ACTG1;PRDX3;PRDX1	4	http://www.ebi.ac.uk/QuickGO/GTerm?id=GO:0031988	0.0523
GO:0000785	chromatin	ACTG1;LOC101799585;ACTG1;LOC101799585	2	http://www.ebi.ac.uk/QuickGO/GTerm?id=GO:0000785	0.0523
GO:0043232	intracellular non-membrane-bounded organelle	EEF1A1;U3IMB3;LOC101799585;TPM1	5	http://www.ebi.ac.uk/QuickGO/GTerm?id=GO:0043232	0.0532
GO:0043228	non-membrane-bounded organelle	EEF1A1;U3IMB3;LOC101799585;TPM1	5	http://www.ebi.ac.uk/QuickGO/GTerm?id=GO:0043228	0.0532
GO:0030864	cortical actin cytoskeleton	EEF1A1	1	http://www.ebi.ac.uk/QuickGO/GTerm?id=GO:0030864	0.0532
GO:0044463	cell projection part	EEF1A1;TPM1;A1;TPM1	2	http://www.ebi.ac.uk/QuickGO/GTerm?id=GO:0044463	0.0532
GO:0001725	stress fiber	TPM1	1	http://www.ebi.ac.uk/QuickGO/GTerm?id=GO:0001725	0.0551
GO:0032432	actin filament bundle	TPM1	1	http://www.ebi.ac.uk/QuickGO/GTerm?id=GO:0032432	0.0563
GO:0043226	organelle	EEF1A1;U3IMB3;ALDH2;TPM1	9	http://www.ebi.ac.uk/QuickGO/GTerm?id=GO:0043226	0.0563
GO:0099513	polymeric cytoskeletal fiber	U3IMB3;TPM1;IMB3;TPM1	2	http://www.ebi.ac.uk/QuickGO/GTerm?id=GO:0099513	0.0563
GO:0098590	plasma membrane region	EEF1A1;TPM1;A1;TPM1	2	http://www.ebi.ac.uk/QuickGO/GTerm?id=GO:0098590	0.0576
GO:1902562	H4 histone acetyltransferase complex	ACTG1	1	http://www.ebi.ac.uk/QuickGO/GTerm?id=GO:1902562	0.0577
GO:0042641	actomyosin	TPM1	1	http://www.ebi.ac.uk/QuickGO/GTerm?id=GO:0042641	0.0577
GO:0098589	membrane region	EEF1A1;TPM1;A1;TPM1	2	http://www.ebi.ac.uk/QuickGO/GTerm?id=GO:0098589	0.0631
GO:0005739	mitochondrion	PRDX3;PRDX1;PRDX1;ALDH2	3	http://www.ebi.ac.uk/QuickGO/GTerm?id=GO:0005739	0.0635
GO:0072562	blood microparticle	ACTG1	1	http://www.ebi.ac.uk/QuickGO/GTerm?id=GO:0072562	0.0657
GO:0031982	vesicle	EEF1A1;ACTG1;PRDX3;PRDX1	4	http://www.ebi.ac.uk/QuickGO/GTerm?id=GO:0031982	0.0661
GO:0099512	supramolecular fiber	U3IMB3;TPM1;IMB3;TPM1	2	http://www.ebi.ac.uk/QuickGO/GTerm?id=GO:0099512	0.0684
GO:0044424	intracellular part	EEF1A1;U3IMB3;ALDH2;TPM1	9	http://www.ebi.ac.uk/QuickGO/GTerm?id=GO:0044424	0.0743
GO:1902554	serine/threonine protein kinase complex	PRDX3	1	http://www.ebi.ac.uk/QuickGO/GTerm?id=GO:1902554	0.0766
GO:0000786	nucleosome	LOC101799585	1	http://www.ebi.ac.uk/QuickGO/GTerm?id=GO:0000786	0.0804
GO:1990234	transferase complex	ACTG1;PRDX3;ACTG1;PRDX3	2	http://www.ebi.ac.uk/QuickGO/GTerm?id=GO:1990234	0.0805
GO:1902911	protein kinase complex	PRDX3	1	http://www.ebi.ac.uk/QuickGO/GTerm?id=GO:1902911	0.0805
GO:0044815	DNA packaging complex	LOC101799585	1	http://www.ebi.ac.uk/QuickGO/GTerm?id=GO:0044815	0.0848
GO:0044427	chromosomal part	ACTG1;LOC101799585;ACTG1;LOC101799585	2	http://www.ebi.ac.uk/QuickGO/GTerm?id=GO:0044427	0.0848
GO:0044444	cytoplasmic part	EEF1A1;ACTG1;ALDH2;TPM1	6	http://www.ebi.ac.uk/QuickGO/GTerm?id=GO:0044444	0.0848
GO:0005622	intracellular	EEF1A1;U3IMB3;ALDH2;TPM1	9	http://www.ebi.ac.uk/QuickGO/GTerm?id=GO:0005622	0.0859

## Sheet: molecular function
Supplementary Table S3: Go annotation of differentially expressed proteins in molecular function at 14vs28 (P < 0.05)
GO_ID	Annotation	Differentially expressed protein	Count	URL	Pvalue
GO:0008379	thioredoxin peroxidase activity	PRDX3;PRDX1	2	http://www.ebi.ac.uk/QuickGO/GTerm?id=GO:0008379	2.74e-05
GO:0051920	peroxiredoxin activity	PRDX3;PRDX1	2	http://www.ebi.ac.uk/QuickGO/GTerm?id=GO:0051920	0.000615
GO:0004601	peroxidase activity	PRDX3;PRDX1	2	http://www.ebi.ac.uk/QuickGO/GTerm?id=GO:0004601	0.00394
GO:0016684	oxidoreductase activity, acting on peroxide as acceptor	PRDX3;PRDX1	2	http://www.ebi.ac.uk/QuickGO/GTerm?id=GO:0016684	0.00476
GO:0016209	antioxidant activity	PRDX3;PRDX1	2	http://www.ebi.ac.uk/QuickGO/GTerm?id=GO:0016209	0.00696
GO:0016903	oxidoreductase activity, acting on the aldehyde or oxo group of donors	PDHA1;ALDH2	2	http://www.ebi.ac.uk/QuickGO/GTerm?id=GO:0016903	0.00696
GO:0098973	structural constituent of postsynaptic actin cytoskeleton	ACTG1	1	http://www.ebi.ac.uk/QuickGO/GTerm?id=GO:0098973	0.00696
GO:0098918	structural constituent of synapse	ACTG1	1	http://www.ebi.ac.uk/QuickGO/GTerm?id=GO:0098918	0.00696
GO:0042802	identical protein binding	CRYBB2;ACTG1;PRDX3;PRDX1	4	http://www.ebi.ac.uk/QuickGO/GTerm?id=GO:0042802	0.0108
GO:0016491	oxidoreductase activity	PRDX3;PDHA1;PRDX1;ALDH2	4	http://www.ebi.ac.uk/QuickGO/GTerm?id=GO:0016491	0.0143
GO:0004739	pyruvate dehydrogenase (acetyl-transferring) activity	PDHA1	1	http://www.ebi.ac.uk/QuickGO/GTerm?id=GO:0004739	0.0202
GO:0004738	pyruvate dehydrogenase activity	PDHA1	1	http://www.ebi.ac.uk/QuickGO/GTerm?id=GO:0004738	0.0324
GO:0005198	structural molecule activity	CRYBB2;U3IMB3;ACTG1	3	http://www.ebi.ac.uk/QuickGO/GTerm?id=GO:0005198	0.0334
GO:0030957	Tat protein binding	ACTG1	1	http://www.ebi.ac.uk/QuickGO/GTerm?id=GO:0030957	0.0334
GO:0050998	nitric-oxide synthase binding	ACTG1	1	http://www.ebi.ac.uk/QuickGO/GTerm?id=GO:0050998	0.0334
GO:0043027	cysteine-type endopeptidase inhibitor activity involved in apoptotic process	PRDX3	1	http://www.ebi.ac.uk/QuickGO/GTerm?id=GO:0043027	0.0347
GO:0016624	oxidoreductase activity, acting on the aldehyde or oxo group of donors, disulfide as acceptor	PDHA1	1	http://www.ebi.ac.uk/QuickGO/GTerm?id=GO:0016624	0.049
