# Supplementary material for: Hepatic Proteomic Analysis Reveals That Enhanced Carboxylic Acid Metabolism and Oxidoreduction Promote Muscle and Fat Deposition in Muscovy Duck
Source: Animals (Basel). 2021 Jul 23;11(8):2180. doi: 10.3390/ani11082180 (PMC8388526; doi:10.3390/ani11082180)
Supplement: Supplementary file 1 [file animals-11-02180-s001.zip › Supplementary Table S2.xlsx]

## Sheet:  biological process
Supplementary Table S2: Go annotation of differentially expressed proteins in biological process at 28vs42 (P < 0.05)
GO_ID	Annotation	Differentially expressed protein	Count	URL	Pvalue
GO:0055114	oxidation-reduction process	IDH1;DLD;CAT;GPD1;MDH1;QDPR;ALDH2;PDIA3;PDHA1;AKR1A1;LDHB;PRDX1	12	http://www.ebi.ac.uk/QuickGO/GTerm?id=GO:0055114	5.44e-07
GO:0044710	single-organism metabolic process	IDH1;DLD;CAT;FAH;GPD1;MDH1;TPI1;PDHA1;AKR1A1;LDHB;HMGCS2;PRDX1	17	http://www.ebi.ac.uk/QuickGO/GTerm?id=GO:0044710	5.44e-07
GO:0019752	carboxylic acid metabolic process	IDH1;DLD;FAH;GPD1;MDH1;GLUL;MDH1;GLUL;TPI1;PDHA1;AKR1A1;LDHB	10	http://www.ebi.ac.uk/QuickGO/GTerm?id=GO:0019752	1.54e-06
GO:0043436	oxoacid metabolic process	IDH1;DLD;FAH;GPD1;MDH1;GLUL;MDH1;GLUL;TPI1;PDHA1;AKR1A1;LDHB	10	http://www.ebi.ac.uk/QuickGO/GTerm?id=GO:0043436	1.54e-06
GO:0044712	single-organism catabolic process	IDH1;CAT;FAH;GPD1;MDH1;TPI1;GPD1;MDH1;TPI1;PDHA1;AKR1A1;PRDX1	9	http://www.ebi.ac.uk/QuickGO/GTerm?id=GO:0044712	1.54e-06
GO:0006082	organic acid metabolic process	IDH1;DLD;FAH;GPD1;MDH1;GLUL;MDH1;GLUL;TPI1;PDHA1;AKR1A1;LDHB	10	http://www.ebi.ac.uk/QuickGO/GTerm?id=GO:0006082	1.54e-06
GO:0006091	generation of precursor metabolites and energy	IDH1;DLD;CAT;GPD1;MDH1;TPI1;DLD;CAT;GPD1;MDH1;TPI1;PDHA1	7	http://www.ebi.ac.uk/QuickGO/GTerm?id=GO:0006091	4.34e-06
GO:0045333	cellular respiration	IDH1;DLD;CAT;GPD1;MDH1;DLD;CAT;GPD1;MDH1	5	http://www.ebi.ac.uk/QuickGO/GTerm?id=GO:0045333	1.26e-05
GO:0044724	single-organism carbohydrate catabolic process	GPD1;TPI1;PDHA1;AKR1A1;A1;GPD1;TPI1;PDHA1;AKR1A1	4	http://www.ebi.ac.uk/QuickGO/GTerm?id=GO:0044724	4.41e-05
GO:0044281	small molecule metabolic process	IDH1;DLD;CAT;FAH;GPD1;MDH1;MDH1;GLUL;TPI1;PDHA1;AKR1A1;LDHB	11	http://www.ebi.ac.uk/QuickGO/GTerm?id=GO:0044281	6.32e-05
GO:0015980	energy derivation by oxidation of organic compounds	IDH1;DLD;CAT;GPD1;MDH1;DLD;CAT;GPD1;MDH1	5	http://www.ebi.ac.uk/QuickGO/GTerm?id=GO:0015980	0.0001
GO:0044711	single-organism biosynthetic process	IDH1;DLD;GPD1;GLUL;TPI1;PDHA1;GPD1;GLUL;TPI1;PDHA1;AKR1A1;HMGCS2	8	http://www.ebi.ac.uk/QuickGO/GTerm?id=GO:0044711	0.000159
GO:0006090	pyruvate metabolic process	DLD;GPD;TPI1;GPD;TPI;TPI;TPI	4	http://www.ebi.ac.uk/QuickGO/GTerm?id=GO:0006090	0.000168
GO:0016052	carbohydrate catabolic process	GPD1;TPI1;PDHA1;AKR1A1;A1;GPD1;TPI1;PDHA1;AKR1A1	4	http://www.ebi.ac.uk/QuickGO/GTerm?id=GO:0016052	0.00033
GO:0044699	single-organism process	ACTG1;IDH1;TST;DLD;CAT;FAH;TPI1;PDHA1;AKR1A1;LDHB;HMGCS2;PRDX1	21	http://www.ebi.ac.uk/QuickGO/GTerm?id=GO:0044699	0.00059
GO:0009060	aerobic respiration	IDH1;CAT;MDH1;CAT;MDH1	3	http://www.ebi.ac.uk/QuickGO/GTerm?id=GO:0009060	0.000759
GO:0001895	retina homeostasis	ACTG1;ALB;PRDX1;ALB;PRDX1	3	http://www.ebi.ac.uk/QuickGO/GTerm?id=GO:0001895	0.00082
GO:0046364	monosaccharide biosynthetic process	GPD1;TPI1;AKR1A1;A1;GPD1;TPI1;AKR1A1	3	http://www.ebi.ac.uk/QuickGO/GTerm?id=GO:0046364	0.000942
GO:0009167	purine ribonucleoside monophosphate metabolic process	DLD;GPD1;TPI1;PDHA1;GPD1;TPI1;PDHA1	4	http://www.ebi.ac.uk/QuickGO/GTerm?id=GO:0009167	0.000996
GO:0009126	purine nucleoside monophosphate metabolic process	DLD;GPD1;TPI1;PDHA1;GPD1;TPI1;PDHA1	4	http://www.ebi.ac.uk/QuickGO/GTerm?id=GO:0009126	0.000996
GO:0042744	hydrogen peroxide catabolic process	CAT;PRDX1;CAT;PRDX1	2	http://www.ebi.ac.uk/QuickGO/GTerm?id=GO:0042744	0.0012
GO:0046128	purine ribonucleoside metabolic process	DLD;GPD1;TPI1;PDHA1;GPD1;TPI1;PDHA1	4	http://www.ebi.ac.uk/QuickGO/GTerm?id=GO:0046128	0.0012
GO:0042278	purine nucleoside metabolic process	DLD;GPD1;TPI1;PDHA1;GPD1;TPI1;PDHA1	4	http://www.ebi.ac.uk/QuickGO/GTerm?id=GO:0042278	0.0012
GO:0046034	ATP metabolic process	DLD;GPD1;TPI1;PDHA1;GPD1;TPI1;PDHA1	4	http://www.ebi.ac.uk/QuickGO/GTerm?id=GO:0046034	0.0012
GO:0009161	ribonucleoside monophosphate metabolic process	DLD;GPD1;TPI1;PDHA1;GPD1;TPI1;PDHA1	4	http://www.ebi.ac.uk/QuickGO/GTerm?id=GO:0009161	0.00121
GO:0009119	ribonucleoside metabolic process	DLD;GPD1;TPI1;PDHA1;GPD1;TPI1;PDHA1	4	http://www.ebi.ac.uk/QuickGO/GTerm?id=GO:0009119	0.00139
GO:0009123	nucleoside monophosphate metabolic process	DLD;GPD1;TPI1;PDHA1;GPD1;TPI1;PDHA1	4	http://www.ebi.ac.uk/QuickGO/GTerm?id=GO:0009123	0.00148
GO:0009056	catabolic process	IDH1;CAT;FAH;GPD1;MDH1;TPI1;GPD1;MDH1;TPI1;PDHA1;AKR1A1;PRDX1	9	http://www.ebi.ac.uk/QuickGO/GTerm?id=GO:0009056	0.00148
GO:0032787	monocarboxylic acid metabolic process	DLD;GPD1;TPI1;PDHA1;AKR1A1;A;;DLD;GPD1;TPI1;PDHA1;AKR1A1	5	http://www.ebi.ac.uk/QuickGO/GTerm?id=GO:0032787	0.00152
GO:0009205	purine ribonucleoside triphosphate metabolic process	DLD;GPD1;TPI1;PDHA1	4	http://www.ebi.ac.uk/QuickGO/GTerm?id=GO:0009205	0.00159
GO:0009144	purine nucleoside triphosphate metabolic process	DLD;GPD1;TPI1;PDHA1	4	http://www.ebi.ac.uk/QuickGO/GTerm?id=GO:0009144	0.0017
GO:0009199	ribonucleoside triphosphate metabolic process	DLD;GPD1;TPI1;PDHA1	4	http://www.ebi.ac.uk/QuickGO/GTerm?id=GO:0009199	0.00171
GO:0006096	glycolytic process	GPD1;TPI1;PDHA1	3	http://www.ebi.ac.uk/QuickGO/GTerm?id=GO:0006096	0.00171
GO:0009116	nucleoside metabolic process	DLD;GPD1;TPI1;PDHA1	4	http://www.ebi.ac.uk/QuickGO/GTerm?id=GO:0009116	0.00171
GO:0006757	ATP generation from ADP	GPD1;TPI1;PDHA1	3	http://www.ebi.ac.uk/QuickGO/GTerm?id=GO:0006757	0.00171
GO:0006086	acetyl-CoA biosynthetic process from pyruvate	DLD;PDHA1	2	http://www.ebi.ac.uk/QuickGO/GTerm?id=GO:0006086	0.00171
GO:1901657	glycosyl compound metabolic process	DLD;GPD1;TPI1;PDHA1	4	http://www.ebi.ac.uk/QuickGO/GTerm?id=GO:1901657	0.00176
GO:0046031	ADP metabolic process	GPD1;TPI1;PDHA1	3	http://www.ebi.ac.uk/QuickGO/GTerm?id=GO:0046031	0.00192
GO:0009141	nucleoside triphosphate metabolic process	DLD;GPD1;TPI1;PDHA1;GPD1;TPI1;PDHA1	4	http://www.ebi.ac.uk/QuickGO/GTerm?id=GO:0009141	0.002
GO:0005975	carbohydrate metabolic process	GPD1;MDH1;TPI1;PDHA1;AKR1A1;LDHB;GPD1;MDH1;TPI1;PDHA1;AKR1A1;LDHB	6	http://www.ebi.ac.uk/QuickGO/GTerm?id=GO:0005975	0.00202
GO:0009179	purine ribonucleoside diphosphate metabolic process	GPD1;TPI1;PDHA1	3	http://www.ebi.ac.uk/QuickGO/GTerm?id=GO:0009179	0.00209
GO:0009135	purine nucleoside diphosphate metabolic process	GPD1;TPI1;PDHA1	3	http://www.ebi.ac.uk/QuickGO/GTerm?id=GO:0009135	0.00209
GO:0009185	ribonucleoside diphosphate metabolic process	GPD1;TPI1;PDHA1	3	http://www.ebi.ac.uk/QuickGO/GTerm?id=GO:0009185	0.00219
GO:0006165	nucleoside diphosphate phosphorylation	GPD1;TPI1;PDHA1	3	http://www.ebi.ac.uk/QuickGO/GTerm?id=GO:0006165	0.0027
GO:0042743	hydrogen peroxide metabolic process	CAT;PRDX1	2	http://www.ebi.ac.uk/QuickGO/GTerm?id=GO:0042743	0.00275
GO:0006085	acetyl-CoA biosynthetic process	DLD;PDHA1	2	http://www.ebi.ac.uk/QuickGO/GTerm?id=GO:0006085	0.00275
GO:0045454	cell redox homeostasis	DLD;PDIA3;PRDX1	3	http://www.ebi.ac.uk/QuickGO/GTerm?id=GO:0045454	0.00293
GO:0046939	nucleotide phosphorylation	GPD1;TPI1;PDHA1	3	http://www.ebi.ac.uk/QuickGO/GTerm?id=GO:0046939	0.00293
GO:0006732	coenzyme metabolic process	DLD;GPD1;TPI1;PDHA1	4	http://www.ebi.ac.uk/QuickGO/GTerm?id=GO:0006732	0.00293
GO:0009132	nucleoside diphosphate metabolic process	GPD1;TPI1;PDHA1	3	http://www.ebi.ac.uk/QuickGO/GTerm?id=GO:0009132	0.00393
GO:0019362	pyridine nucleotide metabolic process	GPD1;TPI1;PDHA1	3	http://www.ebi.ac.uk/QuickGO/GTerm?id=GO:0019362	0.00431
GO:0046496	nicotinamide nucleotide metabolic process	GPD1;TPI1;PDHA1	3	http://www.ebi.ac.uk/QuickGO/GTerm?id=GO:0046496	0.00431
GO:0071616	acyl-CoA biosynthetic process	DLD;PDHA1	2	http://www.ebi.ac.uk/QuickGO/GTerm?id=GO:0071616	0.00433
GO:0035384	thioester biosynthetic process	DLD;PDHA1	2	http://www.ebi.ac.uk/QuickGO/GTerm?id=GO:0035384	0.00433
GO:0016051	carbohydrate biosynthetic process	GPD1;TPI1;AKR1A1	3	http://www.ebi.ac.uk/QuickGO/GTerm?id=GO:0016051	0.0044
GO:0072524	pyridine-containing compound metabolic process	GPD1;TPI1;PDHA1	3	http://www.ebi.ac.uk/QuickGO/GTerm?id=GO:0072524	0.0044
GO:0044763	single-organism cellular process	ACTG1;IDH1;TST;DLD;CAT;FAH;TPI1;PDHA1;AKR1A1;LDHB;HMGCS2;PRDX1	18	http://www.ebi.ac.uk/QuickGO/GTerm?id=GO:0044763	0.0044
GO:0006084	acetyl-CoA metabolic process	DLD;PDHA1	2	http://www.ebi.ac.uk/QuickGO/GTerm?id=GO:0006084	0.0044
GO:0006733	oxidoreduction coenzyme metabolic process	GPD1;TPI1;PDHA1	3	http://www.ebi.ac.uk/QuickGO/GTerm?id=GO:0006733	0.00518
GO:0051186	cofactor metabolic process	DLD;GPD1;TPI1;PDHA1	4	http://www.ebi.ac.uk/QuickGO/GTerm?id=GO:0051186	0.00518
GO:0001894	tissue homeostasis	ACTG1;ALB;PRDX1	3	http://www.ebi.ac.uk/QuickGO/GTerm?id=GO:0001894	0.00698
GO:0006099	tricarboxylic acid cycle	IDH1;MDH1	2	http://www.ebi.ac.uk/QuickGO/GTerm?id=GO:0006099	0.00782
GO:0006101	citrate metabolic process	IDH1;MDH1	2	http://www.ebi.ac.uk/QuickGO/GTerm?id=GO:0006101	0.00866
GO:0044248	cellular catabolic process	IDH1;CAT;FAH;GPD1;MDH1;AKR1A1	7	http://www.ebi.ac.uk/QuickGO/GTerm?id=GO:0044248	0.00955
GO:0072350	tricarboxylic acid metabolic process	IDH1;MDH1;IDH1;MDH1	2	http://www.ebi.ac.uk/QuickGO/GTerm?id=GO:0072350	0.00989
GO:0006094	gluconeogenesis	GPD1;TPI1;GPD1;TPI1	2	http://www.ebi.ac.uk/QuickGO/GTerm?id=GO:0006094	0.0103
GO:0044723	single-organism carbohydrate metabolic process	GPD1;TPI1;PDHA1;AKR1A1;	4	http://www.ebi.ac.uk/QuickGO/GTerm?id=GO:0044723	0.0104
GO:0009150	purine ribonucleotide metabolic process	DLD;GPD1;TPI1;PDHA1	4	http://www.ebi.ac.uk/QuickGO/GTerm?id=GO:0009150	0.0104
GO:0005996	monosaccharide metabolic process	GPD1;TPI1;AKR1A1	3	http://www.ebi.ac.uk/QuickGO/GTerm?id=GO:0005996	0.0104
GO:0019319	hexose biosynthetic process	GPD1;TPI1	2	http://www.ebi.ac.uk/QuickGO/GTerm?id=GO:0019319	0.0104
GO:0051659	maintenance of mitochondrion location	ALB	1	http://www.ebi.ac.uk/QuickGO/GTerm?id=GO:0051659	0.0104
GO:0098974	postsynaptic actin cytoskeleton organization	ACTG1	1	http://www.ebi.ac.uk/QuickGO/GTerm?id=GO:0098974	0.0104
GO:0019836	hemolysis by symbiont of host erythrocytes	ALB	1	http://www.ebi.ac.uk/QuickGO/GTerm?id=GO:0019836	0.0104
GO:0044179	hemolysis in other organism	ALB	1	http://www.ebi.ac.uk/QuickGO/GTerm?id=GO:0044179	0.0104
GO:0042839	D-glucuronate metabolic process	AKR1A1;	1	http://www.ebi.ac.uk/QuickGO/GTerm?id=GO:0042839	0.0104
GO:0001897	cytolysis by symbiont of host cells	ALB	1	http://www.ebi.ac.uk/QuickGO/GTerm?id=GO:0001897	0.0104
GO:0006064	glucuronate catabolic process	AKR1A1	1	http://www.ebi.ac.uk/QuickGO/GTerm?id=GO:0006064	0.0104
GO:0042840	D-glucuronate catabolic process	AKR1A1	1	http://www.ebi.ac.uk/QuickGO/GTerm?id=GO:0042840	0.0104
GO:0006127	glycerophosphate shuttle	GPD1	1	http://www.ebi.ac.uk/QuickGO/GTerm?id=GO:0006127	0.0104
GO:0052331	hemolysis in other organism involved in symbiotic interaction	ALB	1	http://www.ebi.ac.uk/QuickGO/GTerm?id=GO:0052331	0.0104
GO:0006163	purine nucleotide metabolic process	DLD;GPD1;TPI1;PDHA1	4	http://www.ebi.ac.uk/QuickGO/GTerm?id=GO:0006163	0.0108
GO:0044283	small molecule biosynthetic process	GPD1;GLUL;TPI1;AKR1A1;	4	http://www.ebi.ac.uk/QuickGO/GTerm?id=GO:0044283	0.0111
GO:0009259	ribonucleotide metabolic process	DLD;GPD1;TPI1;PDHA1	4	http://www.ebi.ac.uk/QuickGO/GTerm?id=GO:0009259	0.0111
GO:0001906	cell killing	ALB;PRDX1	2	http://www.ebi.ac.uk/QuickGO/GTerm?id=GO:0001906	0.0117
GO:0019693	ribose phosphate metabolic process	DLD;GPD1;TPI1;PDHA1	4	http://www.ebi.ac.uk/QuickGO/GTerm?id=GO:0019693	0.0118
GO:0006081	cellular aldehyde metabolic process	TPI1;AKR1A1;A	2	http://www.ebi.ac.uk/QuickGO/GTerm?id=GO:0006081	0.0119
GO:0006637	acyl-CoA metabolic process	DLD;PDHA1	2	http://www.ebi.ac.uk/QuickGO/GTerm?id=GO:0006637	0.0126
GO:0035383	thioester metabolic process	DLD;PDHA1	2	http://www.ebi.ac.uk/QuickGO/GTerm?id=GO:0035383	0.0126
GO:0072521	purine-containing compound metabolic process	DLD;GPD1;TPI1;PDHA1	4	http://www.ebi.ac.uk/QuickGO/GTerm?id=GO:0072521	0.0128
GO:0022904	respiratory electron transport chain	DLD;GPD1	2	http://www.ebi.ac.uk/QuickGO/GTerm?id=GO:0022904	0.0139
GO:0043648	dicarboxylic acid metabolic process	IDH1;MDH1	2	http://www.ebi.ac.uk/QuickGO/GTerm?id=GO:0043648	0.0141
GO:0006790	sulfur compound metabolic process	IDH1;DLD;PDHA1	3	http://www.ebi.ac.uk/QuickGO/GTerm?id=GO:0006790	0.0141
GO:0048871	multicellular organismal homeostasis	ACTG1;ALB;PRDX1	3	http://www.ebi.ac.uk/QuickGO/GTerm?id=GO:0048871	0.0141
GO:0009064	glutamine family amino acid metabolic process	FAH;GLUL	2	http://www.ebi.ac.uk/QuickGO/GTerm?id=GO:0009064	0.0148
GO:0009267	cellular response to starvation	MDH1;GLUL;ALB	3	http://www.ebi.ac.uk/QuickGO/GTerm?id=GO:0009267	0.0166
GO:0006116	NADH oxidation	GPD1	1	http://www.ebi.ac.uk/QuickGO/GTerm?id=GO:0006116	0.0166
GO:0051801	cytolysis in other organism involved in symbiotic interaction	ALB	1	http://www.ebi.ac.uk/QuickGO/GTerm?id=GO:0051801	0.0166
GO:0006102	isocitrate metabolic process	IDH1	1	http://www.ebi.ac.uk/QuickGO/GTerm?id=GO:0006102	0.0166
GO:0019585	glucuronate metabolic process	AKR1A1	1	http://www.ebi.ac.uk/QuickGO/GTerm?id=GO:0019585	0.0166
GO:0006063	uronic acid metabolic process	AKR1A1	1	http://www.ebi.ac.uk/QuickGO/GTerm?id=GO:0006063	0.0166
GO:0098869	cellular oxidant detoxification	CAT;PRDX1	2	http://www.ebi.ac.uk/QuickGO/GTerm?id=GO:0098869	0.0167
GO:1990748	cellular detoxification	CAT;PRDX1	2	http://www.ebi.ac.uk/QuickGO/GTerm?id=GO:1990748	0.0167
GO:0042594	response to starvation	MDH1;GLUL;ALB	3	http://www.ebi.ac.uk/QuickGO/GTerm?id=GO:0042594	0.0168
GO:0098754	detoxification	CAT;PRDX1	2	http://www.ebi.ac.uk/QuickGO/GTerm?id=GO:0098754	0.0169
GO:0006950	response to stress	ACTG1;IDH1;CAT;MDH1;GLUL;ALB;CAT;MDH1;GLUL;ALB;ERP29;PRDX1	8	http://www.ebi.ac.uk/QuickGO/GTerm?id=GO:0006950	0.0179
GO:0031669	cellular response to nutrient levels	MDH1;GLUL;ALB	3	http://www.ebi.ac.uk/QuickGO/GTerm?id=GO:0031669	0.0184
GO:0060249	anatomical structure homeostasis	ACTG1;ALB;PRDX1	3	http://www.ebi.ac.uk/QuickGO/GTerm?id=GO:0060249	0.0186
GO:0006979	response to oxidative stress	IDH1;CAT;PRDX1	3	http://www.ebi.ac.uk/QuickGO/GTerm?id=GO:0006979	0.0189
GO:0031668	cellular response to extracellular stimulus	MDH1;GLUL;ALB	3	http://www.ebi.ac.uk/QuickGO/GTerm?id=GO:0031668	0.0205
GO:0060696	regulation of phospholipid catabolic process	IDH1	1	http://www.ebi.ac.uk/QuickGO/GTerm?id=GO:0060696	0.0215
GO:0051715	cytolysis in other organism	ALB	1	http://www.ebi.ac.uk/QuickGO/GTerm?id=GO:0051715	0.0215
GO:0035928	rRNA import into mitochondrion	TST	1	http://www.ebi.ac.uk/QuickGO/GTerm?id=GO:0035928	0.0215
GO:0019853	L-ascorbic acid biosynthetic process	AKR1A1	1	http://www.ebi.ac.uk/QuickGO/GTerm?id=GO:0019853	0.0215
GO:0044004	disruption by symbiont of host cell	ALB	1	http://www.ebi.ac.uk/QuickGO/GTerm?id=GO:0044004	0.0215
GO:0001907	killing by symbiont of host cells	ALB	1	http://www.ebi.ac.uk/QuickGO/GTerm?id=GO:0001907	0.0215
GO:0035927	RNA import into mitochondrion	TST	1	http://www.ebi.ac.uk/QuickGO/GTerm?id=GO:0035927	0.0215
GO:1901575	organic substance catabolic process	IDH1;FAH;GPD1;TPI1;PDHA1;AKR1A1;IDH1;FAH;GPD1;TPI1;PDHA1;AKR1A1	6	http://www.ebi.ac.uk/QuickGO/GTerm?id=GO:1901575	0.0219
GO:0009117	nucleotide metabolic process	DLD;GPD1;TPI1;PDHA1	4	http://www.ebi.ac.uk/QuickGO/GTerm?id=GO:0009117	0.0225
GO:0006753	nucleoside phosphate metabolic process	DLD;GPD1;TPI1;PDHA1	4	http://www.ebi.ac.uk/QuickGO/GTerm?id=GO:0006753	0.0236
GO:0071496	cellular response to external stimulus	MDH1;GLUL;ALB	3	http://www.ebi.ac.uk/QuickGO/GTerm?id=GO:0071496	0.025
GO:0019637	organophosphate metabolic process	IDH1;DLD;GPD1;TPI1;PDHA1	5	http://www.ebi.ac.uk/QuickGO/GTerm?id=GO:0019637	0.0268
GO:0019852	L-ascorbic acid metabolic process	AKR1A1	1	http://www.ebi.ac.uk/QuickGO/GTerm?id=GO:0019852	0.0272
GO:0031667	response to nutrient levels	MDH1;GLUL;ALB	3	http://www.ebi.ac.uk/QuickGO/GTerm?id=GO:0031667	0.0276
GO:0009991	response to extracellular stimulus	MDH1;GLUL;ALB	3	http://www.ebi.ac.uk/QuickGO/GTerm?id=GO:0009991	0.0309
GO:0055086	nucleobase-containing small molecule metabolic process	DLD;GPD1;TPI1;PDHA1	4	http://www.ebi.ac.uk/QuickGO/GTerm?id=GO:0055086	0.0311
GO:0051029	rRNA transport	TST	1	http://www.ebi.ac.uk/QuickGO/GTerm?id=GO:0051029	0.0316
GO:0051197	positive regulation of coenzyme metabolic process	GPD1	1	http://www.ebi.ac.uk/QuickGO/GTerm?id=GO:0051197	0.0316
GO:0045821	positive regulation of glycolytic process	GPD1	1	http://www.ebi.ac.uk/QuickGO/GTerm?id=GO:0045821	0.0316
GO:0051194	positive regulation of cofactor metabolic process	GPD1	1	http://www.ebi.ac.uk/QuickGO/GTerm?id=GO:0051194	0.0316
GO:0061303	cornea development in camera-type eye	KRT12	1	http://www.ebi.ac.uk/QuickGO/GTerm?id=GO:0061303	0.0316
GO:0006734	NADH metabolic process	GPD1	1	http://www.ebi.ac.uk/QuickGO/GTerm?id=GO:0006734	0.0316
GO:0008152	metabolic process	IDH1;TST;DLD;CAT;FAH;GPD1;MDH1;GLUL;RPS14;QDPR;ALDH2;PDIA3;ERP29;U3J7T0;TPI1;PDHA1;AKR1A1;LDHB;HMGCS2;MTHFS;PRDX1	21	http://www.ebi.ac.uk/QuickGO/GTerm?id=GO:0008152	0.0323
GO:0044272	sulfur compound biosynthetic process	DLD;PDHA1	2	http://www.ebi.ac.uk/QuickGO/GTerm?id=GO:0044272	0.0345
GO:0022900	electron transport chain	DLD;GPD1	2	http://www.ebi.ac.uk/QuickGO/GTerm?id=GO:0022900	0.0349
GO:0006006	glucose metabolic process	GPD1;TPI1	2	http://www.ebi.ac.uk/QuickGO/GTerm?id=GO:0006006	0.0353
GO:0030813	positive regulation of nucleotide catabolic process	GPD1	1	http://www.ebi.ac.uk/QuickGO/GTerm?id=GO:0030813	0.0357
GO:0009650	UV protection	CAT	1	http://www.ebi.ac.uk/QuickGO/GTerm?id=GO:0009650	0.0357
GO:0006527	arginine catabolic process	FAH	1	http://www.ebi.ac.uk/QuickGO/GTerm?id=GO:0006527	0.0357
GO:0006542	glutamine biosynthetic process	GLUL	1	http://www.ebi.ac.uk/QuickGO/GTerm?id=GO:0006542	0.0357
GO:0042592	homeostatic process	ACTG1;DLD;PDIA3;ALB;PRDX1	5	http://www.ebi.ac.uk/QuickGO/GTerm?id=GO:0042592	0.0377
GO:0000302	response to reactive oxygen species	CAT;PRDX1	2	http://www.ebi.ac.uk/QuickGO/GTerm?id=GO:0000302	0.0382
GO:0009636	response to toxic substance	CAT;PRDX1	2	http://www.ebi.ac.uk/QuickGO/GTerm?id=GO:0009636	0.0393
GO:0051818	disruption of cells of other organism involved in symbiotic interaction	ALB	1	http://www.ebi.ac.uk/QuickGO/GTerm?id=GO:0051818	0.04
GO:0046168	glycerol-3-phosphate catabolic process	GPD1	1	http://www.ebi.ac.uk/QuickGO/GTerm?id=GO:0046168	0.04
GO:0051883	killing of cells in other organism involved in symbiotic interaction	ALB	1	http://www.ebi.ac.uk/QuickGO/GTerm?id=GO:0051883	0.04
GO:1901700	response to oxygen-containing compound	CAT;GPD1;GLUL;PRDX1	4	http://www.ebi.ac.uk/QuickGO/GTerm?id=GO:1901700	0.044
GO:0051657	maintenance of organelle location	ALB	1	http://www.ebi.ac.uk/QuickGO/GTerm?id=GO:0051657	0.0447
GO:0006103	2-oxoglutarate metabolic process	IDH1	1	http://www.ebi.ac.uk/QuickGO/GTerm?id=GO:0006103	0.0447

## Sheet:  cellular component
Supplementary Table S2: Go annotation of differentially expressed proteins in cellular component at 28vs42 (P < 0.05)
GO_ID	Annotation	Differentially expressed protein	Count	URL	Pvalue
GO:0031988	membrane-bounded vesicle	ACTG1;IDH1;PEBP1;TST;DLD;CAT;FAH;GPD1;MDH1;GLUL;QDPR;KRT12;PDIA3;ALB;ERP29;TPI1;AKR1A1;LDHB;PRDX1	19	http://www.ebi.ac.uk/QuickGO/GTerm?id=GO:0031988	5.24e-12
GO:0065010	extracellular membrane-bounded organelle	ACTG1;IDH1;PEBP1;TST;CAT;FAH;GPD1;MDH1;GLUL;QDPR;QDPR;KRT12;PDIA3;ALB;ERP29;TPI1;AKR1A1;LDHB;PRDX1	18	http://www.ebi.ac.uk/QuickGO/GTerm?id=GO:0065010	5.24e-12
GO:0070062	extracellular exosome	ACTG1;IDH1;PEBP1;TST;CAT;FAH;GPD1;MDH1;GLUL;QDPR;QDPR;KRT12;PDIA3;ALB;ERP29;TPI1;AKR1A1;LDHB;PRDX1	18	http://www.ebi.ac.uk/QuickGO/GTerm?id=GO:0070062	5.24e-12
GO:1903561	extracellular vesicle	ACTG1;IDH1;PEBP1;TST;CAT;FAH;GPD1;MDH1;GLUL;QDPR;QDPR;KRT12;PDIA3;ALB;ERP29;TPI1;AKR1A1;LDHB;PRDX1	18	http://www.ebi.ac.uk/QuickGO/GTerm?id=GO:1903561	5.24e-12
GO:0043230	extracellular organelle	ACTG1;IDH1;PEBP1;TST;CAT;FAH;GPD1;MDH1;GLUL;QDPR;QDPR;KRT12;PDIA3;ALB;ERP29;TPI1;AKR1A1;LDHB;PRDX1	18	http://www.ebi.ac.uk/QuickGO/GTerm?id=GO:0043230	5.24e-12
GO:0031982	vesicle	ACTG1;IDH1;PEBP1;TST;DLD;CAT;FAH;GPD1;MDH1;GLUL;QDPR;KRT12;PDIA3;ALB;ERP29;TPI1;AKR1A1;LDHB;PRDX1	19	http://www.ebi.ac.uk/QuickGO/GTerm?id=GO:0031982	5.8e-11
GO:0043209	myelin sheath	ACTG1;DLD;MDH1;GLUL;PDIA3;ALB;LDHB;PRDX1	8	http://www.ebi.ac.uk/QuickGO/GTerm?id=GO:0043209	2.11e-10
GO:0044421	extracellular region part	ACTG1;IDH1;PEBP1;TST;CAT;FAH;GPD1;MDH1;GLUL;QDPR;QDPR;KRT12;PDIA3;ALB;ERP29;TPI1;AKR1A1;LDHB;PRDX1	18	http://www.ebi.ac.uk/QuickGO/GTerm?id=GO:0044421	9.7e-10
GO:0005576	extracellular region	ACTG1;IDH1;PEBP1;TST;CAT;FAH;GPD1;MDH1;GLUL;QDPR;QDPR;KRT12;PDIA3;ALB;ERP29;TPI1;AKR1A1;LDHB;PRDX1	18	http://www.ebi.ac.uk/QuickGO/GTerm?id=GO:0005576	1.54e-08
GO:0005739	mitochondrion	IDH1;TST;DLD;CAT;GPD1;MDH1;GLUL;QDPR;ALDH2;LDHB;CAT;GPD1;MDH1;GLUL;QDPR;ALDH2;LDHB;HMGCS2;PRDX1	12	http://www.ebi.ac.uk/QuickGO/GTerm?id=GO:0005739	5.62e-07
GO:0043226	organelle	ACTG1;IDH1;PEBP1;TST;DLD;CAT;FAH;GPD1;MDH1;GLUL;RPS14;QDPR;KRT12;ALDH2;PDIA3;ALB;U3I2S1;ERP29;U3IMB3;U3J7T0;TPI1;PDHA1;AKR1A1;LDHB;HMGCS2;PRDX1	26	http://www.ebi.ac.uk/QuickGO/GTerm?id=GO:0043226	1.56e-06
GO:0005615	extracellular space	ACTG1;TST;MDH1;PDIA3;ALB;TPI1;AKR1A1;PRDX1;PRDX1	8	http://www.ebi.ac.uk/QuickGO/GTerm?id=GO:0005615	5.42e-05
GO:0043229	intracellular organelle	ACTG1;IDH1;PEBP1;TST;DLD;CAT;GPD1;MDH1;GLUL;RPS14;QDPR;KRT12;ALDH2;PDIA3;ALB;U3I2S1;ERP29;U3IMB3;U3J7T0;TPI1;PDHA1;LDHB;HMGCS2;PRDX1	24	http://www.ebi.ac.uk/QuickGO/GTerm?id=GO:0043229	5.48e-05
GO:0044424	intracellular part	ACTG1;IDH1;PEBP1;TST;DLD;CAT;GPD1;MDH1;GLUL;RPS14|3.19047619048;QDPR;KRT12;ALDH2;PDIA3;ALB;U3I2S1;ERP29;U3IMB3;U3J7T0;TPI1;PDHA1;AKR1A1;LDHB;HMGCS2;PRDX1	25	http://www.ebi.ac.uk/QuickGO/GTerm?id=GO:0044424	0.000121
GO:0043227	membrane-bounded organelle	ACTG1;IDH1;PEBP1;TST;DLD;CAT;FAH;GPD1;MDH1;GLUL;QDPR;KRT12;ALDH2;PDIA3;ALB;U3I2S1;ERP29;TPI1;PDHA1;AKR1A1;LDHB;HMGCS2;PRDX1	23	http://www.ebi.ac.uk/QuickGO/GTerm?id=GO:0043227	0.000139
GO:0005622	intracellular	ACTG1;IDH1;PEBP1;TST;DLD;CAT;GPD1;MDH1;GLUL;RPS14;QDPR;KRT12;ALDH22;PDIA3;ALB;U3I2S1;ERP29;U3IMB3;U3J7T0;TPI1;PDHA1;AKR1A1;LDHB;HMGCS2;PRDX1	25	http://www.ebi.ac.uk/QuickGO/GTerm?id=GO:0005622	0.000253
GO:0044444	cytoplasmic part	ACTG1;IDH1;TST;DLD;CAT;GPD1;MDH1;GLUL;RPS14;QDPR;QDPR;ALDH2;PDIA3;ALB;ERP29;AKR1A1;LDHB;HMGCS2;PRDX1	18	http://www.ebi.ac.uk/QuickGO/GTerm?id=GO:0044444	0.000273
GO:0043231	intracellular membrane-bounded organelle	ACTG1;IDH1;PEBP1;TST;DLD;CAT;GPD1;MDH1;GLUL;QDPR;ALDH2;PDIA3;ALB;U3I2S1;ERP29;TPI1;PDHA1;LDHB;HMGCS2;PRDX1	20	http://www.ebi.ac.uk/QuickGO/GTerm?id=GO:0043231	0.00274
GO:0044464	cell part	ACTG1;IDH1;PEBP1;TST;DLD;CAT;GPD1;MDH1;GLUL;RPS14;QDPR;KRT12;ALDH2;PDIA3;ALB;U3I2S1;ERP29;U3IMB3;U3J7T0;TPI1;PDHA1;AKR1A1;LDHB;HMGCS2;PRDX1	25	http://www.ebi.ac.uk/QuickGO/GTerm?id=GO:0044464	0.00551
GO:0005737	cytoplasm	ACTG1;IDH1;TST;DLD;CAT;GPD1;MDH1;GLUL;RPS14;QDPR;QDPR;ALDH2;PDIA3;ALB;ERP29;AKR1A1;LDHB;HMGCS2;PRDX1	18	http://www.ebi.ac.uk/QuickGO/GTerm?id=GO:0005737	0.00684
GO:0005623	cell	ACTG1;IDH1;PEBP1;TST;DLD;CAT;GPD1;MDH1;GLUL;RPS14;QDPR;KRT12;ALDH2;PDIA3;ALB;U3I2S1;ERP29;U3IMB3;U3J7T0;TPI1;PDHA1;AKR1A1;LDHB;HMGCS2;PRDX1	25	http://www.ebi.ac.uk/QuickGO/GTerm?id=GO:0005623	0.00723
GO:0043159	acrosomal matrix	DLD	1	http://www.ebi.ac.uk/QuickGO/GTerm?id=GO:0043159	0.00815
GO:0072562	blood microparticle	ACTG1;ALB	2	http://www.ebi.ac.uk/QuickGO/GTerm?id=GO:0072562	0.0149
GO:1990204	oxidoreductase complex	DLD;GPD1	2	http://www.ebi.ac.uk/QuickGO/GTerm?id=GO:1990204	0.0308
GO:0045254	pyruvate dehydrogenase complex	DLD	1	http://www.ebi.ac.uk/QuickGO/GTerm?id=GO:0045254	0.0334
GO:0097386	glial cell projection	GLUL	1	http://www.ebi.ac.uk/QuickGO/GTerm?id=GO:0097386	0.0334
GO:0005925	focal adhesion	ACTG1;CAT;PDIA3	3	http://www.ebi.ac.uk/QuickGO/GTerm?id=GO:0005925	0.0334
GO:0005924	cell-substrate adherens junction	ACTG1;CAT;PDIA3	3	http://www.ebi.ac.uk/QuickGO/GTerm?id=GO:0005924	0.0334
GO:0005777	peroxisome	IDH1;CAT	2	http://www.ebi.ac.uk/QuickGO/GTerm?id=GO:0005777	0.0334
GO:0042579	microbody	IDH1;CAT	2	http://www.ebi.ac.uk/QuickGO/GTerm?id=GO:0042579	0.0334
GO:0030055	cell-substrate junction	ACTG1;CAT;PDIA3	3	http://www.ebi.ac.uk/QuickGO/GTerm?id=GO:0030055	0.0334

## Sheet: molecular function
Supplementary Table S2: Go annotation of differentially expressed proteins in molecular function at 28vs42 (P < 0.05)
GO_ID	Annotation	Differentially expressed protein	Count	URL	Pvalue
GO:0016491	oxidoreductase activity	IDH1;DLD;CAT;GPD1;MDH1;QDPR;ALDH2;PDIA3;PDHA1;AKR1A1;LDHB;PRDX1	12	http://www.ebi.ac.uk/QuickGO/GTerm?id=GO:0016491	2.32e-07
GO:0016616	oxidoreductase activity, acting on the CH-OH group of donors, NAD or NADP as acceptor	IDH1;GPD1;MDH1;AKR1A1;LDHB;LDHB;;IDH1;GPD1;MDH1;AKR1A1;LDHB	5	http://www.ebi.ac.uk/QuickGO/GTerm?id=GO:0016616	2.85e-05
GO:0016614	oxidoreductase activity, acting on CH-OH group of donors	IDH1;GPD1;MDH1;AKR1A1;LDHB;LDHB;;IDH1;GPD1;MDH1;AKR1A1;LDHB	5	http://www.ebi.ac.uk/QuickGO/GTerm?id=GO:0016614	3.67e-05
GO:0042802	identical protein binding	ACTG1;IDH1;CAT;GPD1;GLUL;ALB;CAT;GPD1;GLUL;ALB;LDHB;PRDX1	8	http://www.ebi.ac.uk/QuickGO/GTerm?id=GO:0042802	0.000562
GO:0004738	pyruvate dehydrogenase activity	DLD;PDHA1	2	http://www.ebi.ac.uk/QuickGO/GTerm?id=GO:0004738	0.00114
GO:0016903	oxidoreductase activity, acting on the aldehyde or oxo group of donors	DLD;ALDH2;PDHA1	3	http://www.ebi.ac.uk/QuickGO/GTerm?id=GO:0016903	0.00156
GO:0048037	cofactor binding	IDH1;DLD;CAT;GPD1;ALB	5	http://www.ebi.ac.uk/QuickGO/GTerm?id=GO:0048037	0.00809
GO:0050662	coenzyme binding	IDH1;DLD;CAT;GPD1	4	http://www.ebi.ac.uk/QuickGO/GTerm?id=GO:0050662	0.0112
GO:0004601	peroxidase activity	CAT;PRDX1	2	http://www.ebi.ac.uk/QuickGO/GTerm?id=GO:0004601	0.0112
GO:0016860	intramolecular oxidoreductase activity	PDIA3;TPI1	2	http://www.ebi.ac.uk/QuickGO/GTerm?id=GO:0016860	0.0112
GO:0016684	oxidoreductase activity, acting on peroxide as acceptor	CAT;PRDX1	2	http://www.ebi.ac.uk/QuickGO/GTerm?id=GO:0016684	0.0112
GO:0030272	5-formyltetrahydrofolate cyclo-ligase activity	MTHFS	1	http://www.ebi.ac.uk/QuickGO/GTerm?id=GO:0030272	0.0112
GO:0098973	structural constituent of postsynaptic actin cytoskeleton	ACTG1	1	http://www.ebi.ac.uk/QuickGO/GTerm?id=GO:0098973	0.0112
GO:0047939	L-glucuronate reductase activity	AKR1A1	1	http://www.ebi.ac.uk/QuickGO/GTerm?id=GO:0047939	0.0112
GO:0004032	alditol:NADP+ 1-oxidoreductase activity	AKR1A1	1	http://www.ebi.ac.uk/QuickGO/GTerm?id=GO:0004032	0.0112
GO:0098918	structural constituent of synapse	ACTG1	1	http://www.ebi.ac.uk/QuickGO/GTerm?id=GO:0098918	0.0112
GO:0004155	6,7-dihydropteridine reductase activity	QDPR	1	http://www.ebi.ac.uk/QuickGO/GTerm?id=GO:0004155	0.0112
GO:0004807	triose-phosphate isomerase activity	TPI1	1	http://www.ebi.ac.uk/QuickGO/GTerm?id=GO:0004807	0.0112
GO:0004148	dihydrolipoyl dehydrogenase activity	DLD	1	http://www.ebi.ac.uk/QuickGO/GTerm?id=GO:0004148	0.0112
GO:0016620	oxidoreductase activity, acting on the aldehyde or oxo group of donors, NAD or NADP as acceptor	DLD;ALDH2	2	http://www.ebi.ac.uk/QuickGO/GTerm?id=GO:0016620	0.0119
GO:0003824	catalytic activity	IDH1;TST;DLD;CAT;FAH;GPD1;PDHA1;AKR1A1;LDHB;HMGCS2;MTHFS;PRDX1	19	http://www.ebi.ac.uk/QuickGO/GTerm?id=GO:0003824	0.0119
GO:0016209	antioxidant activity	CAT;PRDX1	2	http://www.ebi.ac.uk/QuickGO/GTerm?id=GO:0016209	0.0164
GO:0004450	isocitrate dehydrogenase (NADP+) activity	IDH1	1	http://www.ebi.ac.uk/QuickGO/GTerm?id=GO:0004450	0.0164
GO:0004792	thiosulfate sulfurtransferase activity	TST	1	http://www.ebi.ac.uk/QuickGO/GTerm?id=GO:0004792	0.0164
GO:0008379	thioredoxin peroxidase activity	PRDX1	1	http://www.ebi.ac.uk/QuickGO/GTerm?id=GO:0008379	0.0164
GO:0004046	aminoacylase activity	CAT	1	http://www.ebi.ac.uk/QuickGO/GTerm?id=GO:0004046	0.0164
GO:0016667	oxidoreductase activity, acting on a sulfur group of donors	DLD;PDIA3	2	http://www.ebi.ac.uk/QuickGO/GTerm?id=GO:0016667	0.0183
GO:0051287	NAD binding	IDH1;GPD1	2	http://www.ebi.ac.uk/QuickGO/GTerm?id=GO:0051287	0.0183
GO:0030060	L-malate dehydrogenase activity	MDH1	1	http://www.ebi.ac.uk/QuickGO/GTerm?id=GO:0030060	0.0183
GO:0004459	L-lactate dehydrogenase activity	LDHB	1	http://www.ebi.ac.uk/QuickGO/GTerm?id=GO:0004459	0.0183
GO:0008106	alcohol dehydrogenase (NADP+) activity	AKR1A1	1	http://www.ebi.ac.uk/QuickGO/GTerm?id=GO:0008106	0.0183
GO:0004033	aldo-keto reductase (NADP) activity	AKR1A1	1	http://www.ebi.ac.uk/QuickGO/GTerm?id=GO:0004033	0.0183
GO:0004457	lactate dehydrogenase activity	LDHB	1	http://www.ebi.ac.uk/QuickGO/GTerm?id=GO:0004457	0.0183
GO:0004448	isocitrate dehydrogenase activity	IDH1	1	http://www.ebi.ac.uk/QuickGO/GTerm?id=GO:0004448	0.0183
GO:0004334	fumarylacetoacetase activity	FAH	1	http://www.ebi.ac.uk/QuickGO/GTerm?id=GO:0004334	0.0183
GO:0015643	toxic substance binding	ALB	1	http://www.ebi.ac.uk/QuickGO/GTerm?id=GO:0015643	0.0217
GO:0004739	pyruvate dehydrogenase (acetyl-transferring) activity	PDHA1	1	http://www.ebi.ac.uk/QuickGO/GTerm?id=GO:0004739	0.0217
GO:0034603	pyruvate dehydrogenase [NAD(P)+] activity	DLD	1	http://www.ebi.ac.uk/QuickGO/GTerm?id=GO:0034603	0.0217
GO:0034604	pyruvate dehydrogenase (NAD+) activity	DLD	1	http://www.ebi.ac.uk/QuickGO/GTerm?id=GO:0034604	0.0217
GO:0016879	ligase activity, forming carbon-nitrogen bonds	GLUL;MTHFS	2	http://www.ebi.ac.uk/QuickGO/GTerm?id=GO:0016879	0.0217
GO:0004096	catalase activity	CAT	1	http://www.ebi.ac.uk/QuickGO/GTerm?id=GO:0004096	0.0254
GO:0004421	hydroxymethylglutaryl-CoA synthase activity	HMGCS2	1	http://www.ebi.ac.uk/QuickGO/GTerm?id=GO:0004421	0.0254
GO:0016880	acid-ammonia (or amide) ligase activity	GLUL	1	http://www.ebi.ac.uk/QuickGO/GTerm?id=GO:0016880	0.0272
GO:0016211	ammonia ligase activity	GLUL	1	http://www.ebi.ac.uk/QuickGO/GTerm?id=GO:0016211	0.0272
GO:0004356	glutamate-ammonia ligase activity	GLUL	1	http://www.ebi.ac.uk/QuickGO/GTerm?id=GO:0004356	0.0272
GO:0016823	hydrolase activity, acting on acid carbon-carbon bonds, in ketonic substances	FAH	1	http://www.ebi.ac.uk/QuickGO/GTerm?id=GO:0016823	0.0272
GO:0016822	hydrolase activity, acting on acid carbon-carbon bonds	FAH	1	http://www.ebi.ac.uk/QuickGO/GTerm?id=GO:0016822	0.0272
GO:0008097	5S rRNA binding	TST	1	http://www.ebi.ac.uk/QuickGO/GTerm?id=GO:0008097	0.0304
GO:0004367	glycerol-3-phosphate dehydrogenase [NAD+] activity	GPD1	1	http://www.ebi.ac.uk/QuickGO/GTerm?id=GO:0004367	0.0304
GO:0015037	peptide disulfide oxidoreductase activity	PDIA3	1	http://www.ebi.ac.uk/QuickGO/GTerm?id=GO:0015037	0.0334
GO:0016882	cyclo-ligase activity	MTHFS	1	http://www.ebi.ac.uk/QuickGO/GTerm?id=GO:0016882	0.0334
GO:0005198	structural molecule activity	ACTG1;RPS14;KRT12;U3IMB3;IMB3	4	http://www.ebi.ac.uk/QuickGO/GTerm?id=GO:0005198	0.0342
GO:0016668	oxidoreductase activity, acting on a sulfur group of donors, NAD(P) as acceptor	DLD	1	http://www.ebi.ac.uk/QuickGO/GTerm?id=GO:0016668	0.0342
GO:0030957	Tat protein binding	ACTG1	1	http://www.ebi.ac.uk/QuickGO/GTerm?id=GO:0030957	0.0342
GO:0046912	transferase activity, transferring acyl groups, acyl groups converted into alkyl on transfer	HMGCS2	1	http://www.ebi.ac.uk/QuickGO/GTerm?id=GO:0046912	0.0342
GO:0050998	nitric-oxide synthase binding	ACTG1	1	http://www.ebi.ac.uk/QuickGO/GTerm?id=GO:0050998	0.0342
GO:0008430	selenium binding	LOC101801727	1	http://www.ebi.ac.uk/QuickGO/GTerm?id=GO:0008430	0.0366
GO:0051920	peroxiredoxin activity	PRDX1	1	http://www.ebi.ac.uk/QuickGO/GTerm?id=GO:0051920	0.0366
GO:0016783	sulfurtransferase activity	TST	1	http://www.ebi.ac.uk/QuickGO/GTerm?id=GO:0016783	0.0396
GO:0016861	intramolecular oxidoreductase activity, interconverting aldoses and ketoses	TPI1	1	http://www.ebi.ac.uk/QuickGO/GTerm?id=GO:0016861	0.0424
GO:0016615	malate dehydrogenase activity	MDH1	1	http://www.ebi.ac.uk/QuickGO/GTerm?id=GO:0016615	0.0438
GO:0003756	protein disulfide isomerase activity	PDIA3	1	http://www.ebi.ac.uk/QuickGO/GTerm?id=GO:0003756	0.0438
GO:0016864	intramolecular oxidoreductase activity, transposing S-S bonds	PDIA3	1	http://www.ebi.ac.uk/QuickGO/GTerm?id=GO:0016864	0.0438
GO:0016624	oxidoreductase activity, acting on the aldehyde or oxo group of donors, disulfide as acceptor	PDHA1	1	http://www.ebi.ac.uk/QuickGO/GTerm?id=GO:0016624	0.0496
