# Supplementary material for: Hepatic Proteomic Analysis Reveals That Enhanced Carboxylic Acid Metabolism and Oxidoreduction Promote Muscle and Fat Deposition in Muscovy Duck
Source: Animals (Basel). 2021 Jul 23;11(8):2180. doi: 10.3390/ani11082180 (PMC8388526; doi:10.3390/ani11082180)
Supplement: Supplementary file 1 [file animals-11-02180-s001.zip › Supplementary Table S3.xlsx]

## Sheet:  biological process
SupplementaryTable S1: Go annotation of 42vs56 differentially expressed proteins in biological process (P < 0.05)
Serial number	Annotation	Differentially expressed protein	URL	P-value
GO:0098974	postsynaptic actin cytoskeleton organization	ACTG1	http://www.ebi.ac.uk/QuickGO/GTerm?id=GO:0098974	0.0269
GO:0001649	osteoblast differentiation	CAT; ATP5B	http://www.ebi.ac.uk/QuickGO/GTerm?id=GO:0001649	0.0269
GO:0006933	negative regulation of cell adhesion involved in substrate-bound cell migration	ATP5B	http://www.ebi.ac.uk/QuickGO/GTerm?id=GO:0006933	0.0449
GO:0001503	ossification	CAT; ATP5B	http://www.ebi.ac.uk/QuickGO/GTerm?id=GO:0001503	0.0449

## Sheet: cellular component  
Supplementary Table S1: Go annotation of 42vs56 differentially expressed proteins in cellular component (P < 0.05)
Serial number	Annotation	Differentially expressed protein	URL	P-value
GO:0043209	myelin sheath	ACTG1;ATP5B	http://www.ebi.ac.uk/QuickGO/GTerm?id=GO:0043209	0.0104
GO:0005925	focal adhesion	CAT;ACTG1	http://www.ebi.ac.uk/QuickGO/GTerm?id=GO:0005925	0.0104
GO:0005924	cell-substrate adherens junction	CAT;ACTG1	http://www.ebi.ac.uk/QuickGO/GTerm?id=GO:0005924	0.0104
GO:0030055	cell-substrate junction	CAT;ACTG1	http://www.ebi.ac.uk/QuickGO/GTerm?id=GO:0030055	0.0104
GO:0065010	extracellular membrane-bounded organelle	CAT;ACTG1;ATP5B	http://www.ebi.ac.uk/QuickGO/GTerm?id=GO:0065010	0.0104
GO:0070062	extracellular exosome	CAT;ACTG1;ATP5B	http://www.ebi.ac.uk/QuickGO/GTerm?id=GO:0070062	0.0104
GO:1903561	extracellular vesicle	CAT;ACTG1;ATP5B	http://www.ebi.ac.uk/QuickGO/GTerm?id=GO:1903561	0.0104
GO:0043230	extracellular organelle	CAT;ACTG1;ATP5B	http://www.ebi.ac.uk/QuickGO/GTerm?id=GO:0043230	0.0104
GO:0005912	adherens junction	CAT;ACTG1	http://www.ebi.ac.uk/QuickGO/GTerm?id=GO:0005912	0.0114
GO:0070161	anchoring junction	CAT;ACTG1	http://www.ebi.ac.uk/QuickGO/GTerm?id=GO:0070161	0.0114
GO:0031988	membrane-bounded vesicle	CAT;ACTG1;ATP5B	http://www.ebi.ac.uk/QuickGO/GTerm?id=GO:0031988	0.0114
GO:0031982	vesicle	CAT;ACTG1;ATP5B	http://www.ebi.ac.uk/QuickGO/GTerm?id=GO:0031982	0.0174
GO:0044421	extracellular region part	CAT;ACTG1;ATP5B	http://www.ebi.ac.uk/QuickGO/GTerm?id=GO:0044421	0.0174
GO:0005753	mitochondrial proton-transporting ATP synthase complex	ATP5B	http://www.ebi.ac.uk/QuickGO/GTerm?id=GO:0005753	0.0192
GO:0031941	filamentous actin	ACTG1	http://www.ebi.ac.uk/QuickGO/GTerm?id=GO:0031941	0.0192
GO:0005576	extracellular region	CAT;ACTG1;ATP5B	http://www.ebi.ac.uk/QuickGO/GTerm?id=GO:0005576	0.0236
GO:0035267	NuA4 histone acetyltransferase complex	ACTG1	http://www.ebi.ac.uk/QuickGO/GTerm?id=GO:0035267	0.024
GO:0045259	proton-transporting ATP synthase complex	ATP5B	http://www.ebi.ac.uk/QuickGO/GTerm?id=GO:0045259	0.024
GO:0043189	H4/H2A histone acetyltransferase complex	ACTG1	http://www.ebi.ac.uk/QuickGO/GTerm?id=GO:0043189	0.024
GO:0042645	mitochondrial nucleoid	ATP5B	http://www.ebi.ac.uk/QuickGO/GTerm?id=GO:0042645	0.024
GO:0009295	nucleoid	ATP5B	http://www.ebi.ac.uk/QuickGO/GTerm?id=GO:0009295	0.024
GO:0030054	cell junction	CAT;ACTG1	http://www.ebi.ac.uk/QuickGO/GTerm?id=GO:0030054	0.024
GO:0005778	peroxisomal membrane	CAT	http://www.ebi.ac.uk/QuickGO/GTerm?id=GO:0005778	0.0273
GO:0031903	microbody membrane	CAT	http://www.ebi.ac.uk/QuickGO/GTerm?id=GO:0031903	0.0273
GO:1902562	H4 histone acetyltransferase complex	ACTG1	http://www.ebi.ac.uk/QuickGO/GTerm?id=GO:1902562	0.029
GO:0044439	peroxisomal part	CAT	http://www.ebi.ac.uk/QuickGO/GTerm?id=GO:0044439	0.029
GO:0044438	microbody part	CAT	http://www.ebi.ac.uk/QuickGO/GTerm?id=GO:0044438	0.029
GO:0030863	cortical cytoskeleton	ACTG1	http://www.ebi.ac.uk/QuickGO/GTerm?id=GO:0030863	0.0309
GO:0072562	blood microparticle	ACTG1	http://www.ebi.ac.uk/QuickGO/GTerm?id=GO:0072562	0.0309
GO:0005884	actin filament	ACTG1	http://www.ebi.ac.uk/QuickGO/GTerm?id=GO:0005884	0.0314
GO:0016469	proton-transporting two-sector ATPase complex	ATP5B	http://www.ebi.ac.uk/QuickGO/GTerm?id=GO:0016469	0.035
GO:0005739	mitochondrion	CAT;ATP5B	http://www.ebi.ac.uk/QuickGO/GTerm?id=GO:0005739	0.0437
GO:0042579	microbody	CAT	http://www.ebi.ac.uk/QuickGO/GTerm?id=GO:0042579	0.046
GO:0005777	peroxisome	CAT	http://www.ebi.ac.uk/QuickGO/GTerm?id=GO:0005777	0.046
GO:0098800	inner mitochondrial membrane protein complex	ATP5B	http://www.ebi.ac.uk/QuickGO/GTerm?id=GO:0098800	0.046
GO:0031090	organelle membrane	CAT;ATP5B	http://www.ebi.ac.uk/QuickGO/GTerm?id=GO:0031090	0.0467
GO:0000123	histone acetyltransferase complex	ACTG1	http://www.ebi.ac.uk/QuickGO/GTerm?id=GO:0000123	0.0469
GO:1902493	acetyltransferase complex	ACTG1	http://www.ebi.ac.uk/QuickGO/GTerm?id=GO:1902493	0.047
GO:0031248	protein acetyltransferase complex	ACTG1	http://www.ebi.ac.uk/QuickGO/GTerm?id=GO:0031248	0.047
GO:0030016	myofibril	ACTG1	http://www.ebi.ac.uk/QuickGO/GTerm?id=GO:0030016	0.0474
GO:0044448	cell cortex part	ACTG1	http://www.ebi.ac.uk/QuickGO/GTerm?id=GO:0044448	0.0474
GO:0043292	contractile fiber	ACTG1	http://www.ebi.ac.uk/QuickGO/GTerm?id=GO:0043292	0.0474
GO:0036464	cytoplasmic ribonucleoprotein granule	ACTG1	http://www.ebi.ac.uk/QuickGO/GTerm?id=GO:0036464	0.0485
GO:0035770	ribonucleoprotein granule	ACTG1	http://www.ebi.ac.uk/QuickGO/GTerm?id=GO:0035770	0.0495
